# Supplementary material for: Pulmonary Vein Isolation Outcome Degree Is a New Score for Efficacy of Atrial Fibrillation Catheter Ablation
Source: J Clin Med. 2021 Dec 13;10(24):5827. doi: 10.3390/jcm10245827 (PMC8708501; doi:10.3390/jcm10245827)
Supplement: Supplementary file 1 [file jcm-10-05827-s001.zip]

Archive with 1 entries (1 files):
- jcm-1416822-SI.pdf
